# Supplementary material for: A Comprehensive In Vitro and In Silico Approach for Targeting 4-Hydroxyphenyl Pyruvate Dioxygenase: Towards New Therapeutics for Alkaptonuria
Source: Int J Mol Sci. 2025 Mar 29;26(7):3181. doi: 10.3390/ijms26073181 (PMC11988800; doi:10.3390/ijms26073181)
Supplement: Supplementary file 1 [file ijms-26-03181-s001.zip]

Archive with 7 entries (7 files):
- Figure S1.png
- Figure S2.png
- Figure S3.png
- Figure S4.png
- Scheme S1.png
- SI.pdf
- Table S1.JPG
